# Supplementary material for: Acceptance and commitment therapy (ACT)-based programs for reducing symptoms of depression, anxiety and/or stress applied to the educational context: An exploratory review
Source: PLOS Ment Health. 2026 May 7;3(5):e0000234. doi: 10.1371/journal.pmen.0000234 (PMC13152172; doi:10.1371/journal.pmen.0000234)
Supplement: S1 Data — (XLSX) [file pmen.0000234.s001.xlsx]

## Sheet: Hoja1
No. ARTICLE	QUALIFICATION	AUTHOR(S)	YEAR OF PUBLICATION	COUNTRY OF ORIGIN	LANGUAGE	OBJECTIVES/PURPOSE	METHOD USED	PROGRAM		DELIVERY METHOD		DURATION		TRACKING TIME		CONCLUSIONS	INCLUSION OF OPEN CONTENT (ACCEPTANCE OR DISSEMINATION)		INCLUSION OF CENTERED CONTENT (PRESENT MOMENT OR SELF-CONTEXT)		INCLUSION OF COMMITTED CONTENT (COMMITTED VALUES OR ACTIONS)		INCLUSION OF OTHER ELEMENTS		DATA ANALYSIS RESULTS.
1	Recent Developments in Digital Mental Health In<terventions for College and University Students	Becker, T.D.; Torous, J.B.;	2019	USA	English	Mental health problems are prevalent among university students. Insufficient resources at student health centers and other barriers to treatment result in low rates of students receiving treatment, potentially impacting academic performance and long-term health. Digital mental health interventions have been proposed as a means of reducing the treatment gap, given their potential for flexibility, …	Narrative review of selected randomized controlled trials (RCTs) of digital treatment options to improve mental health outcomes among university students, highlighting studies with novel findings, with a focus on studies published in the past 5 years. Additionally, we aim to provide an actionable framework for considering the implementation of digital interventions for use in university student p…	DESTRESSIFY		Mobile application - Individual		5 days a week for 4 weeks.		N/A		Participants in the mindfulness application group were found to have significant improvements in measures of trait anxiety, general health, energy, and emotional well-being.	Acceptance		Present moment		Values		N/A		Compared to a waitlist control, participants in the mindfulness program showed significant improvements in measures of trait anxiety, general health, energy, and emotional well-being, but not in measures of state anxiety, stress, sleep, depression, or physical and social functioning. The majority of participants completed the intervention, while 25% were lost to follow-up. Participants reported a…
2	Adaptation of ACTivate Your Wellbeing, a Digital Health and Well-being Program for Young Persons: Co-design Approach	Brown, Menna; Lord, Emily; John, Ann	2023	UK. United Kimgdom	English	This study aimed to adapt an existing health and wellness website for use by 16-24 year olds.	A 3-staged participatory, co-design approach was adopted. The participants reviewed the existing program and provided feedback (stage 1) before cocreating new content (stage 2). Finally, the updated program underwent formative evaluation (stage 3). Two groups were created: one had access for 3 weeks and the other could self-select their study duration. The options were 3 weeks, 60 days, or 90 day…	ACTivate		Virtual - Group		5 sessions - 12 weeks		N/A		The use of participatory approaches to develop digital resources for health and wellbeing is recommended in the guidelines established for digital health interventions.	N/A		Present moment		N/A		Health belief models, planned behavior theory; Plan, do, study, act and self-regulation model.		At baseline, the 3-week study group (n = 20) had a mean WEMWBS score of 45.4 (SD 6.50; 20/20, 100%); this increased after the intervention to 49.07 (SD = 6.68; 15/20, 75%). The difference approached statistical significance (2-tailed paired t-test; P = 0.05). The mean PHQ-4 score at baseline was 3.20 (SD 2.46; 20/20, 100%), and the mean PHQ-4 score after the intervention was 2.15 (SD 1.46; 15/20,…
3	A randomized controlled trial of strong minds: A school-based mental health program combining acceptance and commitment therapy and positive psychology.	Rowan Burckhardt, Vijaya Manicavasagar, Philip J Batterham, Dusan Hadzi-Pavlovic.	2016	Australia	Inglés	A school mental health program was developed that combines positive psychology with acceptance and commitment therapy (Strong Minds).	Was evaluated in a randomized controlled trial with a sample of 267 Year 10 and 11 high-school students in Sydney, Australia. Mixed models for repeated measures examined whether the program led to reductions in symptoms amongst students who commenced the program with high depression, anxiety, and stress scores, and increased wellbeing scores amongst all students.	STRONG MINDS		In-person - Group		16 sessions over 3 months, twice a week		N/A		There was a statistically significant reduction in depression scores, stress scores, and DASS-Total scores for the Strong Minds condition compared to the control condition.	Acceptance - Defusion		Present moment - I context		Values ​​- Committed Actions		Positive psychology.		The results indicate significant differences between the control and Strong Minds conditions for all DASS-21 scores and the FS score for 10th grade. When participants were examined together, a statistically significant reduction in stress scores and total DASS-21 scores was observed for the Strong Minds condition compared to the control condition. The effect size, according to Cohen's convention,…
4	The Mindful Way Through the Semester: An Investigation of the Effectiveness of an Acceptance-Based Behavioral Therapy Program on Psychological Wellness in First-Year Students.	Danitz SB; OrsilloSM;	2014	USA	English	The aim of the present study was to address some of these limitations by developing and preliminary testing the effectiveness of an ABBT intervention.	Ninety-eight first-year students were randomly assigned to receive either a single-session 90-min ABBT workshop within their first month of school or to a waitlist control condition. Students who received the intervention reported significantly less depression and more acceptance.	ABBT		In-person - Group		5 Workshops - 2 weeks		3 months after the intervention		Students who participated in the workshop reported significantly less depression and higher acceptance scores at the 3-month follow-up.	Acceptance		N/A		Values		N/A		To determine the effect of the intervention on depression (DASSD), a one-way between-groups ANCOVA was performed with baseline DASS-D scores as a covariate. After adjusting for baseline scores, there was a significant difference between the two intervention groups, F(1, 43) = 6.1, p = 0.017, with a moderate effect size (d = 0.57), indicating that depression was significantly lower in the particip…
5	Mobile Acceptance and Commitment Therapy With Distressed First-Generation College Students: Microrandomized Trial.	Emily Brenny Kroska Thomas; Gruichich, Tijana Sagorac; Maronge, Jacob M; Hoel, Sydney; Victory, Amanda; Stowe, Zachary N; Cochran, Amy;	2023	USA	English	This study evaluated the safety, feasibility, and effectiveness of an ACT-based mHealth intervention.	Participants (N=34) were 18- to 19-year-old first-generation college students reporting distress, who participated in a 6-week intervention period of twice-daily assessments and randomization to intervention. Participants logged symptoms, moods, and behaviors on the Lorevimo mobile app. After the assessment, participants were randomized to an ACT-based intervention or no intervention. Analyzes ex…	MHEALTH		Mobile application - Individual		84 sessions available - 6 weeks.		3 and 6 months.		The findings indicated that the intervention was safe and feasible. The intervention increased values-based behavior but did not decrease avoidance behavior. The intervention reduced depressive symptoms but not perceived stress.	Acceptance - Defusion		Present moment		Values		N/A		The severity of depressive symptoms decreased slightly, with an average decrease in the PHQ-9 score of 0.72 points (t17 = 0.65; p = 0.52). Primary outcomes included values-focused energy and avoidance-focused energy. For values-focused energy, the intervention predicted an increase in this energy at the next assessment (χ² = 5.58; p = 0.02). A higher number of depressive symptoms predicted lower …
6	Virtual reality acceptance and commitment therapy intervention for social and public speaking anxiety: A randomized controlled trial	Gorinelli, S.; Gallego, A.; Lappalainen, P.; Lappalainen, R.	2023	Finland	English	The aim of this study was to develop and investigate the effectiveness of a virtual reality intervention based on acceptance and commitment therapy (ACT).	The study was conducted between fall 2019 and spring 2020 and during fall 2021. Students in the experimental intervention condition received a free VRACT for social interaction and communication anxiety, while those in the WLC group were placed on a three-week waitlist before being offered the opportunity to join the VRACT intervention. Both groups were measured before the start of the interventi…	VRACT		In-person - Group		3 Sessions - Each session lasts approximately 2 hours		N/A		After attending the three virtual reality sessions, participants in the intervention group reported a significant decrease in social interaction and anxiety when speaking in public, fear of negative evaluation and stress, and a significant increase in well-being and psychological flexibility and self-compassion.	Acceptance - Defusion		Present Moment - I Context		Values ​​- Committed Actions		N/A		A significant interaction effect (Table 3) was observed in almost all outcome measures, with the VRACT intervention group showing greater changes compared to the WLC group in the primary outcome measures of social interaction anxiety (SIAS) and communicative anxiety (PRCA-24, total). Intergroup differences were moderate (d > 0.50 and < 0.80, respectively). Analysis of the PRCA-24 subscales reveal…
7	The Use of Acceptance and Commitment Therapy to Promote Mental Health and School Engagement in University Students: A Multisite Randomized Controlled Trial.	Grégoire S; Lachance L; Bouffard T; Dionne F.	2018	Canada	English	To determine if an intervention based on Acceptance and Commitment Therapy (ACT) was effective in improving psychological flexibility.	One hundred and forty-four (n = 144) students participated in this study during the fall semester of 2014 and the winter semester of 2015. The students were recruited from four Canadian universities (Université du Québec à Montréal = 34.7%; Université de Montréal = 30.6%; Université de Sherbrooke = 12.5%; Hautes Études Commerciales de Montréal = 22.2%). The majority were women (73.6%) and full-ti…	KORSA		In-person - Group		4 Sessions - 10 Weeks		1 month		Indicators of psychological flexibility improved. Students developed skills (ACT components). They reduced symptoms associated with stress, anxiety, and depression. Academic engagement increased.	Acceptance - Defusion		Present moment - I context		Values ​​- Committed Actions		N/A		Hypotheses 1, 2, and 3 were tested using multivariate analysis of covariance (MANCOVA) and univariate analysis of covariance (ANCOVA) models, in which we examined the effect of randomization on the mean. Multivariate analysis revealed a significant group effect for psychological flexibility, F(3, 137) = 13.43, p = .000, and mental health, F(4, 135) = 7.67, p = .000. A series of univariate ANCOVAs…
8	An online peer support program to improve mental health among university students: A randomized controlled trial.	Grégoire, S; Beaulieu, F; Lachance, L; Bouffard, T; Vezeau, C; Perreault, M;	2022	Canada	English	It was designed to evaluate the effect of an online peer support intervention based on acceptance and commitment therapy using school and mental health indicators.	In this study, a multicenter randomized controlled trial was designed to evaluate the effect of an online peer support intervention based on acceptance and commitment therapy using school and mental health indicators. University students were recruited from three Canadian universities and randomly assigned to an intervention (n = 54) or a waitlist control group (n = 53).	PEER SUPPORT PROGRAM		Virtual - Group		5 Sessions - 5 Weeks		5 weeks		The results indicate an improvement in psychological flexibility and a reduction in psychological rigidity after the intervention.	Acceptance - Defusion		N/A		Values ​​- Committed Actions		N/A		To assess whether there were statistically and practically significant differences between the intervention group and the waiting list control group, multivariate analysis of covariance (MANCOVA) and univariate analysis of covariance (ANCOVA) models were used. Data normality was checked using the Kolmogorov-Smirnov and Shapiro-Wilk tests. Homogeneity of the variance-covariance matrices was assess…
9	L'efficacité de l'approche d'acceptation et d'engagement en regard de la santé psychologique et de l'engagement scolaire des étudiants universitaires	Grégoire, Simon; Lachance, Lise; Bouffard, Thérèse; Hontoy, Lysa-Marie; De Mondehare, Laurence;	2016	Canada	French	This study serves to evaluate the effectiveness of an intervention in the acceptance and commitment approach.	In a quasi-experimental study, 90 (N−90) students from three universities in Quebec participated in an Acceptance and Commitment Therapy (ACT) intervention delivered through group workshops. A pretest-posttest design with reverse replication, including three measurement points, was used to assess the effects of the intervention on 1) psychological flexibility, 2) psychological health (stress, psy…	KORSA		In-person - Group		4 Sessions		N/A		The results of this study show that, following the intervention, indicators of psychological flexibility improved. Therefore, they suggest that the Korsa workshops enabled students to develop a set of skills (e.g., observing and describing their internal experiences, acting consciously rather than automatically, suspending critical judgment about what they feel or think, clarifying their values, …	Acceptance - Defusion		Present moment		Values ​​- Committed Actions		Certain behavioral activation strategies were used		The normality of the collected data was verified using the Kolmogorov-Smirnov and Shapiro-Wilk tests, and the homogeneity of the variance-covariance matrices was explored using Box's M test. For the significant effects found in MANCOVAS, univariate analyses of covariance (ANCOVAS) were performed to clarify the results for each of the dependent variables. The simple effects analysis shows that at …
10	The ACTyourCHANGE in Teens Study Protocol: An Acceptance and Commitment Therapy-Based Intervention for Adolescents with Obesity: A Randomized Controlled Trial	Anna Guerrini Usubini, Roberto Cattivelli, Vanessa Bertuzzi, Giorgia Varallo, Alessandro Alberto Rossi, Clarissa Volpi, Michela Bottacchi, Sofia Tamini, Alessandra De Col, Giada Pietrabissa, Stefania Mannarini, Gianluca Castelnuovo, Enrico Molinari, Alessandro Sartorio.	2021	Swiss	English	To evaluate the effectiveness of a brief intervention based on acceptance and commitment therapy (ACT) combined with treatment usual care (TAU).	Fifty consecutive adolescents (12-17 years) of both genders with obesity will be recruited among the patients hospitalized in a clinical center for obesity rehabilitation and randomly allocated into two experimental conditions: ACT + TAU vs. TAU only. Both groups will attend a three-week in-hospital multidisciplinary rehabilitation program for weight loss. The ACT + TAU condition comprises a psyc…	ACT + TAU		Presencial - Grupal		3 Sessions - 3 Weeks		N/A		It will be implemented	Acceptance - Defusion		Present Moment - I Context		Values ​​- Committed Actions		TAU + Physical Rehabilitation.		Repeated measures ANOVAs (2 × 2) will be performed. The study will evaluate the effectiveness of a brief ACT-based intervention for obese adolescents in improving their psychological well-being by targeting specific core processes within the ACT framework (openness, awareness, and engagement). Future directions of the study will assess whether these psychological processes contribute to long-term…
11	The Roles of Adherence and Usage Activity in Adolescents' Intervention Gains During Brief Guided Online Acceptance and Commitment Therapy	Hämäläinen, Tetta, Kaipainen, Kirsikka, Keinonen, Katariina, Lappalainen, Päivi,Puolakanaho, Anne, Lappalainen, Raimo,Kiuru, Noona.	2023	Finland	English	This study investigated the role of adherence and usage activity in adolescent earnings.	Program adherence was calculated as adherencepercentage in relation to intended usage, considering completion percentage, usage time, andusage weeks were used as indicators for usage activity. Subjective well-being was measured by self-reported life satisfaction and stress before and after the intervention.	YOUTH COMPASS		Mobile Intervention - Individual		5 Sessions - 5 Weeks		N/A		Statistically significant and expected changes were observed in overall stress and academic optimism. Further analyses also showed that those with higher initial stress levels experienced greater positive gains from the interventions than those with lower initial stress levels.	Acceptance - Defusion		Present moment - I context		Values ​​- Committed Actions		N/A		The regression analysis results showed that greater adherence predicted an increase in life satisfaction during the intervention. Secondly, three subgroups of adolescents were identified using K-means cluster analysis in relation to adherence, activity level, and intervention benefits: (1) adherent and engaged users with relatively significant benefits from the intervention (35%), (2) less engage…
12	A randomised controlled trial of brief web-based acceptance and commitment Therapy on the general mental health, depression, anxiety and stress of college Students	Larsson, A.; Hartley, S.; McHugh, L.	2022	Ireland	English	The purpose of the present study was to evaluate the effectiveness of a brief web-based ACT intervention that targets a subset of ACT processes.	The current study was a randomized, waitlist-controlled trial consisting of a 3-week intervention and a 3-week follow-up phase. Of 174 participants, 113 were included in the analysis. Inclusion criteria were: (1) no formal diagnosis of mental health disorders, (2) no prior experience with ACT, mindfulness, or mindfulness-based exercises, (3) older than 18 years, and (4) currently enrolled as a un…	web-based ACT		Virtual		3 weeks		3 weeks		The findings suggest that a brief web-based intervention focused on these ACT processes has potential beneficial effects on overall mental health and could therefore be useful in an approach to student psychological health. Participants who received the ACT self-help intervention reported significantly better overall mental health after treatment, compared to waitlist control participants, who re…	Acceptance - Defusion		Present moment - I context		Values ​​- Committed Actions		3 weeks after the intervention was completed.		Prior to analysis, frequency distributions and graphs were examined to detect outliers and unusual data distributions. Where homogeneity of variance was not observed, degrees of freedom were adjusted to account for inequality and maintain α at 0.05. Preliminary tests of Cronbach's alpha reliability were also performed for all measures, indicating high internal consistency. Baseline characteristic…
13	A randomized dismantling trial of the open and engaged components of acceptance and commitment therapy in an online intervention for distressed college students	Levin ME; Krafft J; Hicks ET; Pierce B; Twohig MP.	2020	USA	English	This take-down trial compared the effects of a full online Acceptance and Commitment Therapy (ACT) intervention.	All three ACT conditions produced equivalent, medium-to-large improvements in the primary outcome of mental health symptoms, compared to the waitlist condition. However, only the Engaged and Complete conditions showed greater, more reliable change than the waitlist condition after treatment on this measure. Similarly, only the Engaged and Complete conditions improved the secondary outcome of posi…	ACT ONLINE		Website - Individual		12 Sessions - 6 Weeks		4 weeks		The ACT conditions produced equivalent, medium to large, improvements in the primary outcome of Mental Health Symptoms relative to the waitlist condition. Only the Engaged and Complete conditions improved the secondary outcome of Positive Mental Health relative to the waitlist.	Acceptance - Defusion		Present moment - I context		Values ​​- Committed Actions		N/A		A multifactorial multiple regression (MMRM) analysis tested for an overall time-by-condition effect on the primary outcome of mental health symptoms (CCAPS) across all four conditions and more than three time points (pre-treatment, post-treatment, follow-up), while controlling for baseline differences in MHC-SF, ethnic minority status, and recent treatment as covariates. A significant time-by-con…
14	The effect of DNA-V model intervention on learning behaviors and stress in Chinese adolescents: A randomized controlled trial	Liu, Y.; Chen, Y.; Liu, Z.; Zhang, Y.; Wu, M.; Zhu, Z.	2023	China	English	This study aimed to examine the effectiveness of a Chinese version of the DNA-V model in a population of Chinese high school students.	One-hundred and thirty-six middle school students were randomly divided into a face-to-face DNA-V group (n = 40), an Internet DNA-V (iDNA-V) group (n = 50), and a traditional group (control, n = 46). The intervention was administered with a 45-min psychology course once a week for six weeks. The three groups were assessed on three core variables of academic learning motivation, strategies, and co…	DNA-V		Website - In-person - Group/Individual.		6 Sessions - 6 Weeks		2 Months		ACT shows more significant improvements in several aspects of mental health during follow-up. This may be because ACT can improve psychological flexibility. If people can accept and utilize defusion and commit to and act in accordance with their values, they may experience fewer negative psychological events such as depression or anxiety, thus improving their mental health.	Defusion		I context		Values ​​- Committed Actions		N/A		Data were analyzed using IBM SPSS Statistics version 25.0 (IBM Corp., Armonk, NY, USA). Means and standard deviations of assessment measures were calculated for each of the three time points. The effects of the between-group factor (Group), the within-group factor (Time Point), and their interaction on the core variables of learning quality and stress were analyzed using two-way repeated-measures…
15	The Effectiveness of Acceptance and Commitment Therapy for Adolescent Mental Health: Swedish and Australian Pilot Outcomes	Livheim, F; Hayes, L; Ghaderi, A; Magnusdottir, T; Hogfeldt, A; Rowse, J; Turner, S; Hayes, SC; Tengström, A	2015	Australia	English	The aim of the two pilot studies was to examine the effect of a brief intervention based on the principles of Acceptance and Commitment Therapy (ACT)	In both studies, subjects were assigned to receive the ACT-group-intervention, or a control intervention featuring individual support from the school health care. The Australian study was a planned comparison, with random allocation for girls, plus one replication of a boys group. The Swedish study used a randomized controlled design.	ACT EXPERIENTIAL ADOLESCENT GROUP		In-person - Group In-person - Group		8 Sessions - 8 Weeks 8 Sessions - 6 Weeks		N/A N/A		The Australian study showed that in the primary outcome variable of depression (measured by the total RADS-2 score), there was greater improvement for those in the ACT group, with a large effect size. The Swedish study showed that in the primary outcome of stress (measured by the PSS), there was greater improvement for those in the ACT group, with a large effect size.	Acceptance - Defusion Acceptance - Defusion		Present Moment - Me Context Present Moment - Me Context		Values ​​- Committed Actions Values ​​- Committed Actions		N/A TAU School Nurse. Individual Counseling and 8 sessions.		The Mixed Repeated Measures Model (MMRM) was used to investigate the effects of data collected before and after the study (Verbeke & Molenberghs, 2000). The MMRM uses all available data from all participants and adjusts for missing data and patterns in the obtained data related to dropout. In the Australian study, the fixed effects were: (a) Intersection, (b) School, (c) Age, (d) Time, (e) Condit…
16	APPLICATIONS OF FACT IN THE ACADEMIC CONTEXT TO IMPROVE THE HEALTH OF HIGH SCHOOL STUDENTS	Morón, Juan José Macías; Valero-Aguayo, Luis;	2021	Spain	English	This study compares, in first and second year high school students (n=112), the effectiveness of a program based on acceptance and commitment therapy (ACT) versus a combined program adding strategies from functional analytic psychotherapy (FAP)	This study was carried out with groups of first and second-year high school students (between 16 and 19 years old; mean age= 17.18). A total of 112 students (47 males and 65 females) completed all the evaluation questionnaires. Subsequently, they were assigned to two groups according to their already established membership of the first year of high school (n= 71) and second year (n= 41). The firs…	ACT - FACT		In-person - Group		3 Sessions - 4 Weeks		N/A		The results indicate that both interventions (ACT and FACT) are effective in improving psychological well-being and life satisfaction, which were the main objectives of the intervention. The ACT group showed superiority in psychological flexibility, mindfulness, and life satisfaction.	Acceptance - Defusion		Present Moment - I context		Values ​​- Committed Actions		Comparison with a FACT program		A between-groups repeated measures design with a waitlist control group was used. To analyze the effects of the FACT and ACT interventions, a 2 x 2 ANOVA test with a between-groups repeated measures pre-post design was used to determine the differences of each intervention on general health, life satisfaction, psychological flexibility, mindfulness, and self-concept (using the GHQ-12, AAQ-2, SWLS…
17	Evaluating the Implementation of an Intervention Based on Acceptance and Commitment Therapy in Postsecondary Institutions.	Nedelcu, A; Grégoire, S;	2022	Canada	English	Its objective is to identify the factors that facilitate or hinder the implementation of the KORSA workshops	Twenty-two (N = 22) mental health professionals (e.g., psychologists) met with at least one group of students after offering the Korsa workshops at their institution.	KORSA		N/A		N/A		N/A		Facilitating factors: Administrative support, peer support, efficiency of promotion and recruitment methods, and teamwork. Main hindering factors: Workshop duration and scheduling difficulties.	Acceptance - Defusion		Present moment - I context		Values ​​- Committed Actions		N/A		He interviews were analyzed using a qualitative approach and a descriptive perspective. The interviews were initially transcribed, and the verbatim transcripts were subsequently analyzed using thematic analysis. Thematic analysis involves identifying, consolidating, and examining the themes within the textual transcripts. The mixed-methods approach consisted of analyzing the transcripts according…
18	Acceptance and commitment therapy as a web-based intervention for depressive symptoms: randomised controlled trial.	Pots WT; Fledderus M; Meulenbeek PA; ten Klooster PM; Schreurs KM; Bohlmeijer ET;	2016	Netherlands	English	To compare the effectiveness of a web-based guided intervention based on acceptance and commitment therapy (ACT) with active control (expressive writing) and a waitlist control condition.	Adults with depressive symptoms from the general population were randomised to ACT (n = 82), expressive writing (n = 67) or waiting-list control (n = 87). The main outcome was reduction in depressive symptoms assessed with the Center for Epidemiological Studies - Depression scale.	LIVING TO THE FULLEST		Website - Individual		9 Sessions divided into 3 parts, 12 Weeks		6 to 12 Months		The results show that, in the short term, the ACT intervention was significantly more effective on the primary outcome measure and on most secondary outcome measures. ACT showed significantly greater reductions in depression. These reductions were maintained at the 12-month follow-up.	Acceptance - Defusion		Present Moment - I Context		Values ​​- Committed Actions		Expressive Writing PenneBaker		The Consolidated Standards for Clinical Trial Reporting (CONSORT) guidelines for randomized controlled trials were followed, and analyses were performed using SPSS version 20 for Windows. Intention-to-treat (ITT) analyses were conducted using SPSS missing values ​​analysis to impute all missing data for continuous measures using the expectation-maximization method. This method estimates unmeasure…
19	Reducing Stress and Enhancing Academic Buoyancy among Adolescents Using a Brief Web-based Program Based on Acceptance and Commitment Therapy: A Randomized Controlled Trial.	Puolakanaho A; Lappalainen R; Lappalainen P; Muotka JS; Hirvonen R; Eklund KM; Ahonen TPS; Kiuru N.	2019	Finland	English	This randomized controlled trial examined the effectiveness of a novel Finnish five-week intervention program delivered via the Internet and mobile devices called Youth COMPASS.	The Youth COMPASS intervention study is part of the broader Stairway longitudinal research project, which aims to provide research-based knowledge of the individual- and environment-related factors that promote learning, well-being, and successful educational transitions. A subsample (n = 249) of students from the broader longitudinal study (n~800, here called the basic sample), carried out in tw…	YOUTH COMPASS		Website - In-person - Individual		5 Sessions 7 Weeks		12 Months		Participants in the iACT intervention, which included two face-to-face sessions and weekly online contact, showed greater psychological, emotional, and social well-being and a reduction in stress symptoms. Furthermore, iACT group participants reported reductions in depressive symptoms, greater life satisfaction, and higher self-esteem. These results were maintained at the 12-month follow-up.	Acceptance - Defusion		Present Moment - I Context		Values ​​- Committed Actions		N/A		The results of per-protocol analyses (i.e., within- and between-group differences, as well as effect sizes among participants who met the adherence criterion) were presented. Finally, the analyses explored the potential influencing (moderating) effects of baseline stress and buoyancy levels and poor academic skills on intervention outcomes. Statistical analyses were performed using Mplus (version…
20	An online guided ACT intervention for enhancing the psychological wellbeing of university students: A randomized controlled clinical trial.	Räsänen P; Lappalainen P; Muotka J; Tolvanen A; Lappalainen R;	2016	Finland	English	This study examined whether an online psychological intervention aimed at improving the well-being of university students could be an effective alternative.	This study was designed as a randomized controlled trial with two parallel groups and was conducted between September 2012 and May 2013. Participants were recruited primarily through an email sent via JYU student union mailing lists. Of the 117 participants who responded to the advertisement, 68 were included in the study.	THE STUDENT COMPASS		In-person - Online.		7 weeks		12 Months		The results in this small efficacy trial showed that iACT participants had significantly greater gains in well-being (between groups, d ± 0.46), life satisfaction (d ± 0.65), and mindfulness skills (d ± 0.49). Furthermore, self-reported stress (d = 0.54) and depression symptoms (d = 0.69) were significantly reduced among iACT participants compared to control group participants. These benefits wer…	Acceptance - Defusion		Present Moment - I Context		Values ​​- Committed Actions		N/A		Statistical analyses were performed using Mplus (version 7; Muthen & Muthen, 2012) and SPSS (version 20). All randomized participants were analyzed. Baseline differences between the iACT and WLC groups were examined using t-tests and chi-square tests. Hierarchical linear modeling (HLM) with full information maximum likelihood estimation (MLR estimation in Mplus) was used to investigate changes ov…
21	The effect of acceptance and commitment therapy on the mental health of students with an emotional breakdown	Seyedeh, Maryam Noormohamadi; Arefi, Mokhtar; Afshaini, Karim; Kakabaraee, Keivan;	2022	Iran	English	The aim of the study was to examine the effect of acceptance and commitment therapy (ACT) on the mental health of adolescents with emotional crisis (EC).	A semi-experimental study was conducted in which students with cognitive impairment (CI) were divided into two groups: experimental and control. Twenty participants were selected using convenience sampling and randomly assigned to the ACT and control groups (each with 10 participants). After obtaining informed consent to participate in the study, they were asked to complete questionnaires as a pr…	ACT		In person		9 Sessions - Individual		1 month		Before the intervention, there was no difference in the Love and Rumination Impact Score between students in the experimental and control groups (p > 0.05); however, after the intervention, the Love and Rumination Impact Score in the experimental group decreased (p < 0.05). It is suggested that the ACT be used in university and college counseling centers.	Acceptance - Defusion		Present Moment - I Context		Values ​​- Committed Actions		N/A		The data were analyzed using SPSS 17 software (Chicago, USA). Repeated analyses of variance and descriptive and analytical procedures were performed. Tests were used for the questionnaire analysis. The mean [standard deviation (SD)] for students in the experimental group was 25.32 (2.68) and for the control group was 24.27 (2.87), which was not statistically significant. Before the intervention, …
22	Acceptance and Commitment Therapy (ACT) for Adolescents: Outcomes of a Large-Sample, School-Based, Cluster-Randomized Controlled Trial	Van der Gucht, Katleen; Griffith, James W.; Hellemans, Romina; Bockstaele, Maarten; Pascal-Claes, Francis; Raes, Filip;	2017	Belgium	English	The purpose of this study was to examine the effectiveness of an abbreviated Acceptance and Commitment Therapy (ACT) program, taught by teachers, in the classroom.	In a group randomized controlled trial, students (N = 586, aged 14–21) were nested within 34 classes, which were in turn nested within 14 schools. Individual classes were randomly assigned to either a four-session ACT program or a standard curriculum control condition. Students were assessed using questionnaires before and after the treatment, and at a follow-up.	Abbreviated ACT		In person		4 weeks 4 sessions		12 months		a. The hierarchical linear model showed no significant improvements in any of the outcome measures compared to the control group. No substantial effect sizes were observed for ACT over time. These findings did not support ACT in the format used in this study, which consisted of an abbreviated, classroom-based, teacher-led program to improve the mental health of all students. We had a large sample…	Acceptance - Defusion		Present Moment - I Context		Values ​​- Committed Actions		It was taught by professors		We used the hierarchical linear model (HLM) to evaluate the effects of ACT. Based on our design, we used a four-level model: the moment was nested within the individual, the individual within the group, and the group within the school. To facilitate a better comparison with the studies described in Livheim et al. (2014), we also performed a post hoc repeated-measures ANOVA in a subgroup of studen…
23	Pilot evaluation of a web-based acceptance and commitment therapy program to promote mental health skills in university students.	Viskovich S; Pakenham KI	2018	Australia	English	This study evaluated a 4-week web-based acceptance and commitment therapy (ACT) mental health promotion program called YOLO.	Students were manually and randomly assigned to one of three intervention groups and provided with unique login credentials and instructions on how to proceed. The three intervention groups were designed with varying levels of flexibility to complete the four modules in order to determine the method that resulted in the lowest dropout rate and the highest user satisfaction ratings. Therefore, all…	YOLO		Virtual (Web)		4 weeks 4 modules		12 Weeks		Improvements in primary outcomes and ACT processes did not differ among the three intervention groups. Analyses showed significant improvements in all primary outcomes (except alcohol consumption) and in all ACT processes. All ACT processes mediated changes in one or more primary outcomes in the intention-to-treat sample. The intervention effects were consistent across most primary outcomes and A…	Acceptance - Defusion		Present Moment - I Context		Values ​​- Committed Actions		N/A		All variables were examined to verify the accuracy of data entry, missing values, and the assumptions of the multivariate analyses. In order to provide an accurate and conservative estimate of the intervention effects compared with other methods, an intention-to-treat (ITT) repeated-measures ANOVA approach was used for control measures such as list elimination and last observation transfer. This …
24	Randomized controlled trial of a web-based Acceptance and Commitment Therapy (ACT) program to promote mental health in university students.	Viskovich S; Pakenham KI;	2020	Australia	English	This study evaluated a 4-week web-based Acceptance and Commitment Therapy (ACT) mental health promotion intervention for university students.	Participants were randomly assigned to the intervention (n = 596) or the waitlist control group (n = 566). Assessment of the primary outcomes (depression, anxiety, stress, well-being, self-compassion, life satisfaction, and academic performance) and ACT processes (acceptance, cognitive fusion, educational values, valued life, and present-moment awareness) was conducted before and after the interv…	YOLO		Virtual (Web)		4 Weeks 4 Modules		12 Weeks		The analyses showed significant improvements before and after the intervention compared to the waitlist control. All primary outcomes and ACT processes were mediated. All intervention gains were maintained at follow-up. Improvements in all primary outcomes were mediated by three or more ACT processes in both samples. The effects of the intervention were consistent in both sample groups. The findi…	Acceptance - Defusion		Present Moment - I Context		Values ​​- Committed Actions		N/A		Preliminary analyses determined whether the intervention and WLC groups differed in pre-intervention study variables using one-way ANOVA and χ² analysis. Participants in the intervention group who completed and did not complete the post-intervention assessment were compared based on pre-intervention primary outcomes, ACT processes, and demographics using one-way ANOVA and χ² analysis. Since parti…
25	Feasibility and preliminary efficacy of a school-based health and well-being program for adolescent girls	White, Karen; Lubans, David R; Eather, Narelle;	2022	Australia	English	The main objective of this pilot study was to evaluate the feasibility and preliminary effectiveness of a school health and wellbeing program (Health and Wellbeing for Girls: HWBG).	The HWBG program was evaluated using a cluster randomized controlled trial (RCT) in a secondary school. A convenience sample of female 8th-grade students (mean age 14 ± 0.5 years) was recruited for the study (n = 4 classes; 89 girls). The 20-week, multicomponent HWBG program, guided by self-determination theory and acceptance and commitment therapy, was designed and delivered by a member of the r…	HEALTH AND WELL-BEING FOR GIRLS: HWBG		In person		5 hours of scheduled curriculum time per fortnight for two school terms (20 weeks)		6 months		The “health and wellness program” targeting adolescent girls was found to be feasible for implementation as an elective course in a secondary school setting. Participants in the HWBG program reported high levels of satisfaction, most lessons (45 out of 50) were implemented as planned, and adherence to the planned content of the HWBG program was very high. Moderate positive effects were observed o…	Acceptance - Defusion		Present Moment - I Context		Values ​​- Committed Actions		Self-Determination Theory Pilates Yoga Games		Statistical analyses of all results were performed using linear mixed models with IBM SPSS Statistics for Windows (version 20) (SPSS, Inc. 2010, IBM Company, Armonk, NY) with an alpha level of p < 0.05. Mixed models were used to assess the preliminary efficacy of the treatment (HWBG or control). The mixed models are consistent with the intention-to-treat principle. The Kolmogorov-Smirnov test was…
26	Terapia de aceitação e compromisso para redução do estresse em universitários: um estudo qualitativo	Zancan, Renata Klein; Constantinopolos, Laura Bohn; Pankowski, Bárbara Etchegaray; Bellini, Bárbara Diefenbach; Oliveira, Margareth da Silva;	2022	Brazil	English	This study aims to explore undergraduate students' perceptions of their participation in an intervention based on acceptance and commitment therapy.	Twenty-one students from different undergraduate programs participated in the research, with a mean age of 23.4 ± 5.61 years, 71.4% women and 28.6% men. The data collected in the interviews were subjected to content analysis and organized into four categories: experience in the program, usefulness, feasibility, and ACT suggestions and processes.	Stress Reduction Group for University Students.		In person		8 weeks		N/A		The results showed that the program was a positive experience for the participants. Furthermore, the intervention was found to be useful and feasible, enabling students to develop the skills necessary to better cope with everyday challenges without having to abandon their personal values.	Acceptance - Defusion		Present Moment - I Context		Values ​​- Committed Actions		N/A		The four categories analyzed were color-coded: Category 1 (group experience, blue), Category 2 (program usefulness, yellow), Category 3 (feasibility and suggestions, orange), and Category 4 (ACT processes, green). Recording units were extracted from participants' statements, characterized by the main information contained in the statements and by the full transcripts. These recording units were h…
